# Supplementary material for: RNA Polymerase III Output Is Functionally Linked to tRNA Dimethyl-G26 Modification
Source: PLoS Genet. 2015 Dec 31;11(12):e1005671. doi: 10.1371/journal.pgen.1005671 (PMC4697793; doi:10.1371/journal.pgen.1005671)
Supplement: S1 Table — The yYH1 -M1, -M11 and WT-C1 refer to the Rpc1 mutants (see text). (XLSX) [file pgen.1005671.s005.xlsx]

## Sheet: precursor  tRNA counts
#Seq_ID	Length	trm1∆_1	trm1∆_2	trm1∆+trm1_1	trm1∆+trm1_2	maf1∆_1	maf1∆_2	maf1∆_3	maf1∆_4	maf1∆+maf1_1	maf1∆+maf1_2	maf1∆+maf1_3	maf1∆+maf1_4	maf1∆+trm1_1	maf1∆+trm1_2	WT_1	WT_2	WT_3	WT_4	WT_YES_1	WT_YES_2	yYH1_M11_1_uniq_random	yYH1_M11_2_uniq_random	yYH1_M1_1_uniq_random	yYH1_WT_C1_1_uniq_random	yYH1_WT_C1_2_uniq_random
AlaAGC	174	2565	2492	3073	374	9272	4361	470	520	193	173	3834	3332	6755	3964	2423	5165	278	467	3095	5818	58	72	301	273	474
AlaCGC	183	151	156	239	47	356	128	15	26	25	12	185	232	393	156	112	198	16	25	186	418	5	11	37	14	20
AlaTGC	172	811	945	796	140	1911	788	122	186	110	69	1241	844	1412	870	514	1076	113	194	649	1147	32	46	61	61	87
ArgACG	173	1273	667	1161	209	1417	467	64	81	77	32	1169	923	2075	1155	383	901	69	125	722	1714	26	39	132	73	115
ArgCCG	190	360	383	373	58	969	710	30	53	39	41	584	540	1234	757	400	648	17	32	390	670	4	8	19	9	30
ArgCCT	202	625	361	424	82	1030	337	57	100	85	28	582	472	743	386	212	519	56	93	810	1639	11	41	106	61	131
ArgTCG	173	219	110	175	43	359	123	9	5	5	5	287	266	520	525	81	225	5	14	186	270	2	2	5	6	19
ArgTCT	173	108	82	234	9	441	225	10	26	5	6	110	130	318	342	76	218	8	16	93	149	1	3	5	12	20
AsnGTT	174	2953	2787	4113	1118	9109	3848	360	447	230	152	4911	3408	8641	4601	3206	4898	245	259	3568	5620	174	166	327	318	402
AspGTC	171	476	351	675	92	1296	447	51	55	25	21	515	660	1233	633	252	813	34	62	464	801	11	13	38	33	51
CysGCA	173	2112	2176	2217	314	6389	2965	207	297	178	50	1492	1807	5318	3213	1096	3664	163	359	1720	2639	27	33	110	121	270
GlnCTG	172	428	249	515	67	854	408	52	57	30	19	379	379	762	416	165	593	27	59	311	986	3	10	41	30	42
GlnTTG	172	1215	1272	1181	372	2112	1502	62	112	58	54	1428	1437	2587	1845	701	1281	45	83	1185	1324	14	16	41	46	76
GluCTC	172	970	636	900	105	2218	691	87	87	58	30	893	878	2261	1013	502	1204	58	107	802	1321	18	24	86	87	95
GluTTC	172	570	438	1140	65	1399	649	131	152	60	49	671	625	1470	1366	265	986	92	122	806	977	20	17	64	82	108
GlyCCC	171	74	34	51	5	98	20	8	3	5	0	90	48	89	32	25	26	4	7	23	58	0	0	8	5	3
GlyGCC	171	356	215	390	65	1089	417	39	42	31	9	472	400	804	612	224	505	33	51	477	752	11	15	42	31	51
GlyTCC	171	498	334	579	77	1393	541	75	82	23	22	762	626	1073	577	426	657	49	72	420	605	15	19	35	44	58
HisGTG	172	639	661	644	307	1157	1542	333	324	257	228	2194	1129	1735	3573	532	1038	176	252	639	663	139	211	267	142	179
IleAAT	174	9400	9266	9570	2969	26286	12077	1382	1684	455	320	9685	6852	25343	16200	5632	13003	1133	833	7922	10030	153	259	531	812	1271
IleTAT	199	366	318	316	116	429	205	45	39	47	40	178	147	264	263	71	200	27	61	211	338	19	27	34	35	81
LeuAAG	179	727	685	924	211	1159	742	43	32	29	20	781	815	1708	1458	445	762	27	48	991	1132	10	16	30	26	49
LeuCAA	201	1483	1096	1168	217	3099	1090	288	417	371	166	1647	1455	1811	1234	622	1449	212	592	1482	2747	60	96	264	144	239
LeuCAG	194	170	130	203	51	415	180	13	23	8	9	270	228	273	188	65	198	6	30	309	439	1	3	6	10	18
LeuTAA	198	485	506	413	117	780	321	129	82	78	56	707	623	547	512	174	475	51	94	472	928	38	26	65	54	127
LeuTAG	197	204	148	185	38	271	198	18	29	5	12	221	158	257	237	77	202	11	14	158	215	5	8	10	17	32
LysCTT	183	2065	1188	1761	263	3871	1477	146	232	109	105	1980	1404	4324	2044	1055	2022	95	225	1464	3491	37	52	115	99	138
LysTTT	175	391	175	575	64	1210	305	25	21	33	16	386	390	905	567	261	591	28	39	373	597	15	24	30	26	67
MSER_pre	212	315	92	201	27	659	203	40	81	41	15	156	287	345	227	88	188	26	56	316	919	4	17	45	12	42
MetCAT	172	1504	1283	1693	469	2300	1642	113	134	119	105	2138	1787	2559	2083	1137	2180	105	113	1826	2754	38	69	93	85	164
PSER_pre	209	527	157	366	75	958	431	37	38	41	14	410	493	585	468	141	317	14	29	488	1752	4	11	55	17	47
PheGAA	173	1646	1698	1925	280	3691	1946	510	390	146	120	1950	2119	4427	2169	984	2186	219	299	1251	2281	99	106	243	216	474
ProAGG	172	822	445	295	57	1037	355	23	23	17	6	398	357	706	715	155	415	24	55	341	460	4	11	16	15	37
ProCGG	197	213	123	212	16	226	121	19	17	25	3	102	83	163	100	86	109	8	10	128	199	2	4	11	11	8
ProTGG	172	142	132	146	26	408	162	33	80	32	14	195	145	316	173	79	332	34	57	127	211	8	9	21	25	63
SerAGA	182	1200	758	1568	318	3062	1509	56	95	66	29	1261	1767	4142	3380	982	2534	47	97	1116	2851	12	21	38	40	52
SerCGA	198	370	277	253	112	853	261	75	83	61	31	255	278	472	263	147	345	55	87	306	605	11	21	39	16	52
SerGCT	195	1578	1359	1842	654	1729	992	85	114	103	67	1440	1212	2129	1005	613	959	60	167	1432	3200	52	62	138	80	113
SerTGA	197	492	312	378	150	1087	409	81	88	76	34	498	553	780	601	224	479	47	74	550	1185	15	32	42	37	56
ThrAGT	172	2480	1890	2575	544	6299	3402	229	244	158	97	4834	4057	6055	7139	2179	4761	91	259	2774	4544	32	81	181	111	269
ThrCGT	172	125	74	144	40	544	233	8	11	10	13	256	226	421	707	115	359	7	14	198	277	2	6	8	4	9
ThrTGT	172	105	53	230	30	399	187	6	14	10	5	238	198	423	657	55	212	4	8	204	375	2	0	7	4	6
TrpCCA	173	255	212	523	51	1682	484	17	37	11	17	316	343	1325	569	190	563	16	35	433	717	9	11	16	20	37
TyrGTA	184	1728	2189	2166	316	5512	2514	432	445	296	265	2449	2735	3762	3089	2060	2800	244	515	2255	4789	76	84	228	189	258
ValAAC	183	4105	3318	4482	845	11991	5122	691	879	595	273	3608	3626	9536	5711	3232	6181	474	801	3534	5928	81	128	326	362	825
ValCAC	172	92	68	112	19	257	107	4	4	6	6	134	243	228	138	75	195	6	9	97	140	4	4	6	5	9
ValTAC	173	588	431	828	115	2336	877	57	76	59	34	926	878	1353	936	829	1133	43	113	834	1693	15	28	30	68	76
pre_snU	245	332	338	223	62	760	271	175	152	188	117	601	911	540	694	257	521	133	193	495	859	52	91	158	68	133

## Sheet: Mature tRNA counts
	Length	trm1∆_1	trm1∆_2	trm1∆+trm1_1	trm1∆+trm1_2	maf1∆_1	maf1∆_2	maf1∆_3	maf1∆_4	maf1∆+maf1_2	maf1∆+maf1_2	maf1∆+maf1_3	maf1∆+maf1_4	maf1∆+trm1	maf1∆+trm1	WT_1	WT_2	WT_3	WT_4	WT_YES_1	WT_YES_2			yYH1_M11_1_uniq_random	yYH1_M11_2_uniq_random	yYH1_M1_1_uniq_random	yYH1_M1_2_uniq_random	yYH1_wt_c1_1_uniq_random	yYH1_wt_c1_2_uniq_random
AlaAGC	77	283305	416394	436163	39045	713386	447188	46018	86560	368977	313553	83058	76609	647631	418394	356036	587685	46546	68058	272784	419152			13437	20550	25173	20336	46235	56312
AlaCGC	75	62474	73487	80909	6118	161328	55069	9807	12192	55212	74624	25552	10697	130126	52058	39543	111447	12808	34518	30597	51605			4776	5475	14426	5093	11634	12536
AlaTGC	75	14250	19927	12101	1714	37143	17862	1414	3478	17422	14380	3514	3002	23822	30846	8962	25434	1459	3103	12940	10888			439	836	1166	690	789	2583
ArgACG	76	147257	285496	238994	26575	422642	195901	74173	121257	237644	213460	87182	49254	297390	311244	99234	310558	53951	105326	178973	190287			8724	20848	54985	9066	35261	48136
ArgCCG	75	10405	14335	17129	1728	35624	17703	730	2879	20870	17563	4396	3206	23894	19617	10592	31177	1716	3572	15023	16010			278	511	989	503	495	1785
ArgCCT	75	58339	98514	74834	6332	148924	59104	3978	8389	92922	61608	10471	12688	79320	87225	53347	113385	5083	11048	60891	75311			2592	4777	3228	2460	4021	7645
ArgTCG	76	77757	94635	78994	16693	134612	58101	12644	20974	78140	94182	25953	19244	105820	74136	37098	114509	15958	28766	48975	67931			5476	7936	10961	10351	8490	15582
ArgTCT	76	63435	81783	77630	9779	188893	66016	41512	60246	87441	83448	72551	45969	93238	90622	71983	117825	42880	81813	63731	129455			13099	12458	22307	15712	29361	31255
AsnGTT	77	309540	383339	256795	36737	725051	301854	16562	33564	290548	233133	41556	31103	504762	346786	275811	447723	18965	38790	190479	307199			7155	11051	13143	8387	12406	24579
AspGTC	74	807904	1555894	1093177	226109	1222455	660164	154732	194553	1055540	996130	183389	132792	1086741	1390063	434876	976208	153481	203361	744021	716769			59064	96655	228567	163217	133947	196642
CysGCA	76	93781	156495	82165	13317	120797	52506	8564	13030	74195	87384	17150	7727	117495	77429	37865	92102	8132	15144	82422	99448			2811	4035	6776	4163	5577	14692
GlnCTG	75	75828	120031	103249	20000	208244	74835	18895	27099	103797	104398	47653	52025	170074	105374	46502	142290	25909	50478	62854	106558			14253	19781	20326	23788	17268	32567
GlnTTG	75	348686	521410	450953	68887	1022291	367559	58526	72242	460724	416702	96497	148912	733052	450996	261325	651150	52303	105859	309299	441506			26166	38829	40842	41089	41942	86809
GluCTC	75	341473	486406	499084	72173	1257207	508441	115548	144648	413419	460482	120455	55593	723505	643506	318256	583456	97589	189880	382011	594484			20188	41519	54317	53911	145263	163108
GluTTC	75	439410	919254	893249	94728	982382	566372	243089	266163	879401	587545	211682	204052	1055273	741567	362269	563877	219252	322954	401631	633644			59972	36461	242408	78205	240992	231557
GlyCCC	74	49373	73518	78919	8173	104877	44791	8489	12023	71732	63523	10820	8282	94644	63088	54959	84745	9326	17057	47620	73627			4875	3916	14766	5344	6614	8193
GlyGCC	74	336863	463683	412999	54291	1012659	432750	54455	94329	445945	379980	80414	59420	695591	634003	338843	649126	60989	101112	312804	458729			26020	46586	57097	43082	62457	78728
GlyTCC	74	201324	332273	303255	33335	678455	295814	39792	69230	320048	325058	69554	58901	477400	341804	200608	436839	40171	78011	205944	284053			8488	15515	28091	13897	23878	44735
HisGTG	75	140377	256933	218546	21436	353658	178544	18642	29384	254514	233457	34360	32520	324908	310141	132366	255740	15343	36504	130613	210447			9225	12916	15401	7663	12861	21983
IleAAT	77	251410	312474	240685	24445	608415	236695	29989	65119	256249	203756	62810	36108	385430	224701	179329	456675	44865	67159	215484	242288			5414	9820	18979	11594	18793	34244
IleTAT	77	23609	37255	36196	5592	70056	28915	3652	7572	30872	31320	9924	8769	43009	39000	25757	53450	4480	9130	31588	30123			1249	1533	2718	1643	2368	3445
LeuAAG	82	274876	413037	156678	29605	429704	135061	26474	27097	149048	171391	74898	31929	292210	192019	174150	265352	30994	62196	142786	216351			7582	10171	20310	11379	17500	26777
LeuCAA	85	147503	272486	157611	21355	391524	162674	24590	50839	170891	191058	55193	32188	251734	350098	135317	226528	31583	62324	207597	185370			4634	7094	15470	8832	17794	31919
LeuCAG	87	19840	32364	24532	3703	58549	21932	1680	3655	27491	25656	3869	4165	38191	43643	13619	39545	1687	4496	27815	24529			717	1234	1495	890	1088	2081
LeuTAA	85	37414	47964	36028	8039	97556	34245	3045	6505	54521	47557	8365	10257	53788	52134	25257	71701	3792	8962	41851	40159			1800	2305	2304	3048	1741	6187
LeuTAG	82	38068	54610	21446	3920	53045	21575	1581	2569	22995	25275	3843	2834	36124	29300	17320	37320	1785	3830	22217	25600			462	577	1064	905	1090	2272
LysCTT	78	364243	472078	332522	45300	896101	405417	66407	133732	326679	322537	105373	106972	402429	505762	312634	597351	63738	120560	267724	434613			23645	20552	17390	30700	57778	40888
LysTTT	78	232091	365999	294005	33595	593011	213646	31346	51025	261555	253885	45848	45953	327894	339025	294282	409311	31366	53770	193203	301285			7931	7172	12934	11496	23760	27917
MetCAT	77	582799	916938	620003	107856	1141597	469440	96264	127489	575601	540818	179067	142567	790221	545968	552527	821420	122297	200656	410860	739297			30085	46553	61147	63737	81135	147393
PheGAA	76	152398	177822	220772	17110	269047	110872	39299	37527	135649	165916	55400	27375	234110	197204	71454	181172	39752	55545	172009	194018			9847	12529	33947	14746	24388	60701
ProAGG	75	36275	51355	41643	5364	60376	26198	4274	7531	50419	46660	11936	13233	49183	85722	14567	49496	4504	16593	31333	37143			3142	2612	5739	5090	6178	9657
ProCGG	76	9177	10876	10936	1154	21756	10309	2004	2717	13145	11013	3260	2173	19858	19872	7809	15814	1300	3091	8601	10635			1041	714	1897	1333	1068	2310
ProTGG	75	54893	78199	64368	8124	163185	56804	10703	17445	61099	65063	19604	17996	116150	84843	37631	96317	12167	28281	39580	71302			3001	4133	9348	5043	8927	15656
SerAGA	85	248270	394224	125997	30677	386424	172985	11833	27591	153291	172327	25296	16788	214857	241467	66623	249205	13695	30560	200643	129188			2652	4888	8655	5672	8350	15653
SerCGA	85	30114	57531	25458	5021	51458	19472	2141	4230	28911	22706	9121	5649	39775	42163	18308	41149	2820	6575	44237	34363			988	1200	2389	1441	1540	3403
SerGCT	87	87432	117794	110835	15187	180738	89524	9175	13885	87021	101637	22225	13534	164419	155421	63631	134596	11308	21138	81342	87985			3437	4933	8065	5371	6298	14483
SerTGA	85	72898	136442	72066	21566	110011	50985	3218	6289	80367	69145	11298	8772	92857	88846	40444	101012	4243	7722	104086	71374			2057	2122	3464	4125	2630	5672
ThrAGT	75	818995	1219204	896033	120576	1806158	850093	125848	210411	966655	837413	209636	145931	1377656	1085212	775614	1330221	143183	244054	822490	1084822			29513	21747	69448	49582	83452	76148
ThrCGT	75	148904	233192	127186	15463	289222	133082	12758	25106	151499	123559	25019	15285	168731	175759	98619	191073	15583	24376	127831	124110			4101	2878	7990	5534	9302	9601
ThrTGT	75	52665	91284	90262	10883	184763	81572	7074	13244	98382	92990	14019	12016	118649	122525	63816	128418	5971	11451	66241	86948			1762	2813	4284	2669	3617	5160
TrpCCA	76	58033	74132	41213	5485	182580	77432	3553	13901	68319	56564	9908	8672	137178	125966	34948	109564	4246	9879	63382	53318			1000	1383	4943	1528	1813	6486
TyrGTA	77	572238	1098122	861226	424717	1822003	719582	152292	243221	1102635	977591	315400	373259	1059147	644137	922025	1079743	184628	377362	704739	1019588			62746	67143	80335	75826	106685	123621
ValAAC	77	277639	348790	442949	39328	992199	405898	43558	68028	340131	300698	93864	63044	587695	560049	320346	607618	47405	88774	364310	468792			11053	14431	33484	17169	33623	29897
ValCAC	75	44806	57314	53566	5492	155372	68720	10588	30323	73581	60383	20949	19442	101686	84279	43590	90463	10005	21624	49267	68109			4919	5169	8065	5633	7314	7233
ValTAC	76	153479	216126	277582	23184	699361	234999	28750	49313	185650	253025	77915	37800	388893	261468	202875	353615	48421	95719	157241	314819			5884	14810	21500	10856	32459	41497

## Sheet: mature tRNAs used for alignment
tRNA name with coordinates
AlaAGC3777192-3777265
AlaCGC4796977-4797059
AlaTGC3157430-3157501
ArgACG3736520-3736592
ArgCCG3443055-3443144
ArgCCT1160994-1160893
ArgTCG1067164-1067092
ArgTCT326724-326652
ArgTCT578847-578919
AsnGTT2032160-2032233
AsnGTT4210126-4210053
AspGTC4532857-4532927
CysGCA1421149-1421221
CysGCA2510538-2510610
GlnCTG257454-257525
GlnTTG1863131-1863202
GlnTTG355920-355991
GluCTC3776768-3776839
GluTTC957183-957254
GlyCCC2069487-2069557
GlyGCC2249250-2249180
GlyTCC2037352-2037422
GlyTCC285459-285389
GlyTCC326235-326305
HisGTG464238-464309
IleAAT1772296-1772369
IleAAT3768290-3768363
IleTAT2578426-2578524
LeuAAG3914043-3914121
LeuAAG4059106-4059028
LeuCAA1644183-1644083
LeuCAG1527181-1527088
LeuTAA2802858-2802761
LeuTAG3591948-3592044
LysCTT1704582-1704664
LysTTT2441963-2442037
LysTTT602699-602625
MetCAT1096474-1096545
MetCAT1485061-1484979
PheGAA2576448-2576376
PheGAA3701556-3701628
ProAGG1449469-1449398
ProCGG1315020-1314924
ProTGG3360590-3360519
ProTGG365155-365226
SerAGA5437747-5437828
SerCGA1096369-1096466
SerGCT3350594-3350688
SerTGA1689713-1689809
SerTGA4265149-4265245
ThrAGT2433048-2433119
ThrAGT2844745-2844674
ThrCGT3164749-3164820
ThrTGT1361161-1361090
ThrTGT1503953-1504024
TrpCCA3559826-3559754
TyrGTA1746464-1746547
TyrGTA3814558-3814641
ValAAC3710821-3710739
ValCAC446000-446071
ValTAC703147-703075
